# Supplementary material for: A new species of the genus Ochthebius (Coleoptera, Hydraenidae) from the Ogasawara Islands, Japan, with a description of the larva
Source: Zookeys. 2019 Jun 13;855:95–107. doi: 10.3897/zookeys.855.35677 (PMC6586669; doi:10.3897/zookeys.855.35677)
Supplement: XML Treatment for Ochthebius (Ochthebius) sasakii [file zookeys.855.35677-treatment1.xml]

<!DOCTYPE tp:taxon-treatment
  PUBLIC "-//TaxonX//DTD Taxonomic Treatment Publishing DTD v0 20100105//EN" "tax-treatment-NSO.dtd">
<tp:taxon-treatment xmlns:tp="http://www.plazi.org/taxpub"><tp:treatment-meta><kwd-group><label>Taxon classification</label><kwd><named-content xmlns:xlink="http://www.w3.org/1999/xlink" content-type="kingdom">Animalia</named-content></kwd><kwd><named-content xmlns:xlink="http://www.w3.org/1999/xlink" content-type="order">Coleoptera</named-content></kwd><kwd><named-content xmlns:xlink="http://www.w3.org/1999/xlink" content-type="family">Hydraenidae</named-content></kwd></kwd-group><mixed-citation publication-type="journal"><person-group><name><surname>Yoshitomi</surname><given-names>Hiroyuki</given-names></name><name><surname>Karube</surname><given-names>Haruki</given-names></name><name><surname>Hayashi</surname><given-names>Masakazu</given-names></name></person-group><article-title>A new species of the genus <italic><tp:taxon-name><tp:taxon-name-part taxon-name-part-type="genus" reg="Ochthebius">Ochthebius</tp:taxon-name-part></tp:taxon-name></italic> (<tp:taxon-name><tp:taxon-name-part taxon-name-part-type="order">Coleoptera</tp:taxon-name-part></tp:taxon-name>, <tp:taxon-name><tp:taxon-name-part taxon-name-part-type="family">Hydraenidae</tp:taxon-name-part></tp:taxon-name>) from the Ogasawara Islands, Japan, with a description of the larva</article-title><source>Zookeys</source><day>13</day><month>6</month><year>2019</year><volume>855</volume><fpage>95</fpage><lpage>107</lpage><pub-id pub-id-type="doi">10.3897/zookeys.855.35677</pub-id></mixed-citation></tp:treatment-meta><tp:nomenclature><tp:taxon-name><tp:taxon-name-part taxon-name-part-type="genus" reg="Ochthebius">Ochthebius</tp:taxon-name-part> (<tp:taxon-name-part taxon-name-part-type="subgenus" reg="Ochthebius">Ochthebius</tp:taxon-name-part>) <tp:taxon-name-part taxon-name-part-type="species" reg="sasakii">sasakii</tp:taxon-name-part><object-id xmlns:xlink="http://www.w3.org/1999/xlink" content-type="zoobank" xlink:type="simple">http://zoobank.org/7911B6EA-6485-4D6E-80E0-3B65107A4083</object-id></tp:taxon-name><tp:taxon-status xmlns:xlink="http://www.w3.org/1999/xlink" xlink:type="simple">sp. nov.</tp:taxon-status><xref ref-type="fig" rid="F1">Figs 1</xref><xref ref-type="fig" rid="F2">, 2</xref><xref ref-type="fig" rid="F3">, 3</xref><xref ref-type="fig" rid="F4">, 4</xref><xref ref-type="fig" rid="F5">, 5 Japanese name: Ogasawara-sesuji-darumagamushi</xref></tp:nomenclature><tp:treatment-sec sec-type="Type series" id="SECID0EFKAC"><title>Type series.</title><p><bold>Holotype</bold> (<named-content xmlns:xlink="http://www.w3.org/1999/xlink" content-type="dwc:institutional_code" xlink:type="simple">EUMJ</named-content>): male, “Higashi-kaigan, Chichi-jima, Ogasawara Isls., Japan, 22.II.2018, H. Karube leg.”. <bold>Paratypes</bold> (<named-content xmlns:xlink="http://www.w3.org/1999/xlink" content-type="dwc:institutional_code" xlink:type="simple">EUMJ</named-content>, <abbrev xmlns:xlink="http://www.w3.org/1999/xlink" content-type="institution" xlink:title="Naturhistorisches Museum Wien" id="ABBRID0EZKAC" xlink:type="simple">NMW</abbrev>, <named-content xmlns:xlink="http://www.w3.org/1999/xlink" content-type="dwc:institutional_code" xlink:type="simple">KPMNH</named-content>): 5 exs, same data as for the holotype; 10 exs, same locality and collector, but “24.II.2019”; 1 ex., same locality and collector, but “25.II.2019”; 10 exs, “Inui-sawa, Ani-jima, Ogasawara Isls., Japan, 22. II. 2018, H. Karube leg.”; 6 exs, “Kohama, Otouto-jima, Ogasawara Isls., Japan, 22.II.2018, H. Karube leg.”.</p></tp:treatment-sec><tp:treatment-sec sec-type="diagnosis" id="SECID0ECLAC"><title>Diagnosis.</title><p><tp:taxon-name><tp:taxon-name-part taxon-name-part-type="genus" reg="Ochthebius">Ochthebius</tp:taxon-name-part> (<tp:taxon-name-part taxon-name-part-type="subgenus" reg="Ochthebius">Ochthebius</tp:taxon-name-part>) <tp:taxon-name-part taxon-name-part-type="species" reg="sasakii">sasakii</tp:taxon-name-part></tp:taxon-name> belongs to the <italic><tp:taxon-name><tp:taxon-name-part taxon-name-part-type="genus" reg="Ochthebius"/><tp:taxon-name-part taxon-name-part-type="species" reg="punctatus">punctatus</tp:taxon-name-part></tp:taxon-name></italic> species group (sensu <xref ref-type="bibr" rid="B13">Villastrigo et al. 2019</xref>) and is similar to two Japanese species, <italic><tp:taxon-name><tp:taxon-name-part taxon-name-part-type="genus" reg="Ochthebius">O.</tp:taxon-name-part><tp:taxon-name-part taxon-name-part-type="species" reg="inermis">inermis</tp:taxon-name-part></tp:taxon-name></italic> and <italic><tp:taxon-name><tp:taxon-name-part taxon-name-part-type="genus" reg="Ochthebius">O.</tp:taxon-name-part><tp:taxon-name-part taxon-name-part-type="species" reg="danjo">danjo</tp:taxon-name-part></tp:taxon-name></italic>. The adult of <italic><tp:taxon-name><tp:taxon-name-part taxon-name-part-type="genus" reg="Ochthebius">O.</tp:taxon-name-part><tp:taxon-name-part taxon-name-part-type="species" reg="sasakii">sasakii</tp:taxon-name-part></tp:taxon-name></italic> differs from the two Japanese species in having a smaller body size (see Table <xref ref-type="table" rid="T1">1</xref>), anterior margin of labrum not shallowly concave, median groove of pronotum shallow, and short elytral setae. The larva of this species differs in the following characteristics: mandibles strongly curved inwardly in the apical part (gently curved in <italic><tp:taxon-name><tp:taxon-name-part taxon-name-part-type="genus" reg="Ochthebius">O.</tp:taxon-name-part><tp:taxon-name-part taxon-name-part-type="species" reg="inermis">inermis</tp:taxon-name-part></tp:taxon-name></italic> and <italic><tp:taxon-name><tp:taxon-name-part taxon-name-part-type="genus" reg="Ochthebius">O.</tp:taxon-name-part><tp:taxon-name-part taxon-name-part-type="species" reg="danjo">danjo</tp:taxon-name-part></tp:taxon-name></italic>); labrum arcuate in anterior margin (projecting apically in <italic><tp:taxon-name><tp:taxon-name-part taxon-name-part-type="genus" reg="Ochthebius">O.</tp:taxon-name-part><tp:taxon-name-part taxon-name-part-type="species" reg="inermis">inermis</tp:taxon-name-part></tp:taxon-name></italic>); and presence of subprimary setae on pronotum and mesonotum (see Table <xref ref-type="table" rid="T2">2</xref>).</p><table-wrap id="T1" position="float" orientation="portrait"><label>Table 1.</label><caption><p>Measurement of three Japanese species of the <italic><tp:taxon-name><tp:taxon-name-part taxon-name-part-type="genus" reg="Ochthebius">Ochthebius</tp:taxon-name-part></tp:taxon-name></italic><tp:taxon-name><tp:taxon-name-part taxon-name-part-type="genus" reg="Ochthebius"/><tp:taxon-name-part taxon-name-part-type="species" reg="punctatus">punctatus</tp:taxon-name-part></tp:taxon-name> species group.</p></caption><table id="TID0EEGAC" rules="all"><tbody><tr><td rowspan="1" colspan="1"/><td rowspan="1" colspan="1">
                    <bold><italic><tp:taxon-name>
                          <tp:taxon-name-part taxon-name-part-type="genus" reg="Ochthebius">O.</tp:taxon-name-part>
                          <tp:taxon-name-part taxon-name-part-type="species" reg="sasakii">sasakii</tp:taxon-name-part>
                        </tp:taxon-name></italic></bold>
                  </td><td rowspan="1" colspan="1">
                    <bold><italic><tp:taxon-name>
                          <tp:taxon-name-part taxon-name-part-type="genus" reg="Ochthebius">O.</tp:taxon-name-part>
                          <tp:taxon-name-part taxon-name-part-type="species" reg="inermis">inermis</tp:taxon-name-part>
                        </tp:taxon-name></italic></bold>
                  </td><td rowspan="1" colspan="1">
                    <bold><italic><tp:taxon-name>
                          <tp:taxon-name-part taxon-name-part-type="genus" reg="Ochthebius">O.</tp:taxon-name-part>
                          <tp:taxon-name-part taxon-name-part-type="species" reg="danjo">danjo</tp:taxon-name-part>
                        </tp:taxon-name></italic></bold>
                  </td></tr><tr><td rowspan="1" colspan="1">no.</td><td rowspan="1" colspan="1">13</td><td rowspan="1" colspan="1">16</td><td rowspan="1" colspan="1">6</td></tr><tr><td rowspan="1" colspan="1"><abbrev xmlns:xlink="http://www.w3.org/1999/xlink" xlink:title="total length (PL + EL + HL)" id="ABBRID0EYBAE" xlink:type="simple">TL</abbrev> (mm)</td><td rowspan="1" colspan="1">1.83–2.16 (2.00)</td><td rowspan="1" colspan="1">2.20–2.55 (2.37)</td><td rowspan="1" colspan="1">2.42–5.47 (2.99)</td></tr><tr><td rowspan="1" colspan="1"><abbrev xmlns:xlink="http://www.w3.org/1999/xlink" xlink:title="head length" id="ABBRID0EKCAE" xlink:type="simple">HL</abbrev> (mm)</td><td rowspan="1" colspan="1">0.30–0.42 (0.39)</td><td rowspan="1" colspan="1">0.45–0.52 (0.48)</td><td rowspan="1" colspan="1">0.45–0.55 (0.50)</td></tr><tr><td rowspan="1" colspan="1"><abbrev xmlns:xlink="http://www.w3.org/1999/xlink" xlink:title="maximum width of pronotum" id="ABBRID0E3CAE" xlink:type="simple">PW</abbrev> (mm)</td><td rowspan="1" colspan="1">0.55–0.63 (0.60)</td><td rowspan="1" colspan="1">0.67–0.76 (0.70)</td><td rowspan="1" colspan="1">0.68–0.74 (0.71)</td></tr><tr><td rowspan="1" colspan="1"><abbrev xmlns:xlink="http://www.w3.org/1999/xlink" xlink:title="pronotal length in median line" id="ABBRID0EODAE" xlink:type="simple">PL</abbrev> (mm)</td><td rowspan="1" colspan="1">0.40–0.48 (0.44)</td><td rowspan="1" colspan="1">0.46–0.55 (0.50)</td><td rowspan="1" colspan="1">0.50–0.55 (0.54)</td></tr><tr><td rowspan="1" colspan="1"><abbrev xmlns:xlink="http://www.w3.org/1999/xlink" xlink:title="elytral length from anterior margin to elytral apex" id="ABBRID0EAEAE" xlink:type="simple">EL</abbrev> (mm)</td><td rowspan="1" colspan="1">1.03–1.28 (1.17)</td><td rowspan="1" colspan="1">1.25–1.50 (1.39)</td><td rowspan="1" colspan="1">1.40–4.45 (1.96)</td></tr><tr><td rowspan="1" colspan="1"><abbrev xmlns:xlink="http://www.w3.org/1999/xlink" xlink:title="maximum elytral width" id="ABBRID0ESEAE" xlink:type="simple">EW</abbrev> (mm)</td><td rowspan="1" colspan="1">0.72–0.90 (0.83)</td><td rowspan="1" colspan="1">0.45–0.52 (0.48)</td><td rowspan="1" colspan="1">0.90–1.00 (0.97)</td></tr><tr><td rowspan="1" colspan="1"><abbrev xmlns:xlink="http://www.w3.org/1999/xlink" xlink:title="maximum width of pronotum" id="ABBRID0EEFAE" xlink:type="simple">PW</abbrev>/<abbrev xmlns:xlink="http://www.w3.org/1999/xlink" xlink:title="pronotal length in median line" id="ABBRID0EIFAE" xlink:type="simple">PL</abbrev></td><td rowspan="1" colspan="1">1.21–1.50 (1.36)</td><td rowspan="1" colspan="1">1.34–1.50 (1.40)</td><td rowspan="1" colspan="1">1.29–1.36 (1.33)</td></tr><tr><td rowspan="1" colspan="1"><abbrev xmlns:xlink="http://www.w3.org/1999/xlink" xlink:title="elytral length from anterior margin to elytral apex" id="ABBRID0EZFAE" xlink:type="simple">EL</abbrev>/<abbrev xmlns:xlink="http://www.w3.org/1999/xlink" xlink:title="maximum elytral width" id="ABBRID0E4FAE" xlink:type="simple">EW</abbrev></td><td rowspan="1" colspan="1">1.31–1.53 (1.41)</td><td rowspan="1" colspan="1">0.35–3.26 (2.32)</td><td rowspan="1" colspan="1">1.42–4.49 (2.01)</td></tr><tr><td rowspan="1" colspan="1"><abbrev xmlns:xlink="http://www.w3.org/1999/xlink" xlink:title="elytral length from anterior margin to elytral apex" id="ABBRID0EOGAE" xlink:type="simple">EL</abbrev>/<abbrev xmlns:xlink="http://www.w3.org/1999/xlink" xlink:title="pronotal length in median line" id="ABBRID0ESGAE" xlink:type="simple">PL</abbrev></td><td rowspan="1" colspan="1">2.29–2.98 (2.66)</td><td rowspan="1" colspan="1">2.60–3.09 (2.81)</td><td rowspan="1" colspan="1">2.58–8.09 (3.63)</td></tr><tr><td rowspan="1" colspan="1"><abbrev xmlns:xlink="http://www.w3.org/1999/xlink" xlink:title="maximum elytral width" id="ABBRID0EDHAE" xlink:type="simple">EW</abbrev>/<abbrev xmlns:xlink="http://www.w3.org/1999/xlink" xlink:title="maximum width of pronotum" id="ABBRID0EHHAE" xlink:type="simple">PW</abbrev></td><td rowspan="1" colspan="1">1.24–1.50 (1.39)</td><td rowspan="1" colspan="1">0.61–0.72 (0.68)</td><td rowspan="1" colspan="1">1.29–1.41 (1.36)</td></tr><tr><td rowspan="1" colspan="1"><abbrev xmlns:xlink="http://www.w3.org/1999/xlink" xlink:title="total length (PL + EL + HL)" id="ABBRID0EYHAE" xlink:type="simple">TL</abbrev>/<abbrev xmlns:xlink="http://www.w3.org/1999/xlink" xlink:title="maximum elytral width" id="ABBRID0E3HAE" xlink:type="simple">EW</abbrev></td><td rowspan="1" colspan="1">2.17–2.75 (2.42)</td><td rowspan="1" colspan="1">4.64–5.35 (4.98)</td><td rowspan="1" colspan="1">2.50–5.53 (3.08)</td></tr></tbody></table></table-wrap><table-wrap id="T2" position="float" orientation="portrait"><label>Table 2.</label><caption><p>Chaetotaxy of 3<sup>rd</sup> instar larvae of <italic><tp:taxon-name><tp:taxon-name-part taxon-name-part-type="genus" reg="Ochthebius">Ochthebius</tp:taxon-name-part></tp:taxon-name></italic> spp. (after Delgado and Matsui for <italic><tp:taxon-name><tp:taxon-name-part taxon-name-part-type="genus" reg="Ochthebius">O.</tp:taxon-name-part><tp:taxon-name-part taxon-name-part-type="species" reg="danjo">danjo</tp:taxon-name-part></tp:taxon-name></italic>). Cross: present; dash: absent.</p></caption><table id="TID0EJPAC" rules="all"><tbody><tr><td rowspan="2" colspan="2"/><td rowspan="1" colspan="1"><italic><tp:taxon-name><tp:taxon-name-part taxon-name-part-type="genus" reg="Ochthebius">O.</tp:taxon-name-part><tp:taxon-name-part taxon-name-part-type="species" reg="sasakii">sasakii</tp:taxon-name-part></tp:taxon-name></italic> sp. nov.</td><td rowspan="1" colspan="1">
                    <italic><tp:taxon-name>
                        <tp:taxon-name-part taxon-name-part-type="genus" reg="Ochthebius">O.</tp:taxon-name-part>
                        <tp:taxon-name-part taxon-name-part-type="species" reg="inermis">inermis</tp:taxon-name-part>
                      </tp:taxon-name></italic>
                  </td><td rowspan="1" colspan="1">
                    <italic><tp:taxon-name>
                        <tp:taxon-name-part taxon-name-part-type="genus" reg="Ochthebius">O.</tp:taxon-name-part>
                        <tp:taxon-name-part taxon-name-part-type="species" reg="danjo">danjo</tp:taxon-name-part>
                      </tp:taxon-name></italic>
                  </td></tr><tr><td rowspan="1" colspan="1">present study</td><td rowspan="1" colspan="1">present study</td><td rowspan="1" colspan="1">Delgado &amp; Matsui 2000</td></tr><tr><td rowspan="8" colspan="1">pronotum</td><td rowspan="1" colspan="1">A1–A4</td><td rowspan="1" colspan="1">×</td><td rowspan="1" colspan="1">×</td><td rowspan="1" colspan="1">×</td></tr><tr><td rowspan="1" colspan="1">L1–L3</td><td rowspan="1" colspan="1">×</td><td rowspan="1" colspan="1">×</td><td rowspan="1" colspan="1">×</td></tr><tr><td rowspan="1" colspan="1">P1–P4</td><td rowspan="1" colspan="1">×</td><td rowspan="1" colspan="1">×</td><td rowspan="1" colspan="1">×</td></tr><tr><td rowspan="1" colspan="1">Da1, Db1, Dc1</td><td rowspan="1" colspan="1">×</td><td rowspan="1" colspan="1">×</td><td rowspan="1" colspan="1">×</td></tr><tr><td rowspan="1" colspan="1">C1</td><td rowspan="1" colspan="1">×</td><td rowspan="1" colspan="1">×</td><td rowspan="1" colspan="1">×</td></tr><tr><td rowspan="1" colspan="1">C2, C3</td><td rowspan="1" colspan="1">–</td><td rowspan="1" colspan="1">×</td><td rowspan="1" colspan="1">×</td></tr><tr><td rowspan="1" colspan="1">C4, C5</td><td rowspan="1" colspan="1">×</td><td rowspan="1" colspan="1">×</td><td rowspan="1" colspan="1">×</td></tr><tr><td rowspan="1" colspan="1">Da'–Dc', Dc''</td><td rowspan="1" colspan="1">×</td><td rowspan="1" colspan="1">–</td><td rowspan="1" colspan="1">–</td></tr><tr><td rowspan="4" colspan="1">mesonotum</td><td rowspan="1" colspan="1">A1–A4</td><td rowspan="1" colspan="1">×</td><td rowspan="1" colspan="1">×</td><td rowspan="1" colspan="1">×</td></tr><tr><td rowspan="1" colspan="1">L1–L3</td><td rowspan="1" colspan="1">×</td><td rowspan="1" colspan="1">×</td><td rowspan="1" colspan="1">×</td></tr><tr><td rowspan="1" colspan="1">P1–P4</td><td rowspan="1" colspan="1">×</td><td rowspan="1" colspan="1">×</td><td rowspan="1" colspan="1">×</td></tr><tr><td rowspan="1" colspan="1">Da'</td><td rowspan="1" colspan="1">×</td><td rowspan="1" colspan="1">–</td><td rowspan="1" colspan="1">–</td></tr><tr><td rowspan="7" colspan="1">tergum I</td><td rowspan="1" colspan="1">A1, A3–A4</td><td rowspan="1" colspan="1">×</td><td rowspan="1" colspan="1">×</td><td rowspan="1" colspan="1">×</td></tr><tr><td rowspan="1" colspan="1">L1–L3</td><td rowspan="1" colspan="1">×</td><td rowspan="1" colspan="1">×</td><td rowspan="1" colspan="1">×</td></tr><tr><td rowspan="1" colspan="1">P1, P3–P4</td><td rowspan="1" colspan="1">×</td><td rowspan="1" colspan="1">×</td><td rowspan="1" colspan="1">×</td></tr><tr><td rowspan="1" colspan="1">P2</td><td rowspan="1" colspan="1">×</td><td rowspan="1" colspan="1">–</td><td rowspan="1" colspan="1">–</td></tr><tr><td rowspan="1" colspan="1">DP1, DP2</td><td rowspan="1" colspan="1">×</td><td rowspan="1" colspan="1">×</td><td rowspan="1" colspan="1">×</td></tr><tr><td rowspan="1" colspan="1">C1–C2, C4</td><td rowspan="1" colspan="1">–</td><td rowspan="1" colspan="1">–</td><td rowspan="1" colspan="1">–</td></tr><tr><td rowspan="1" colspan="1">C3, C5</td><td rowspan="1" colspan="1">×</td><td rowspan="1" colspan="1">×</td><td rowspan="1" colspan="1">×</td></tr></tbody></table></table-wrap><!--PageBreak --></tp:treatment-sec><tp:treatment-sec sec-type="description" id="SECID0EFTAE"><title>Description.</title><p>Adults. Body oblong, slightly convex dorsally, weakly shiny in dorsal surface. Coloration of body black, with weak bluish lustre; ventral surface of body blackish brown; antennae, maxillary palpi and legs yellowish brown, but fuscous in antennomeres IV–IX, terminal palpomere of maxillary palpi and femur.</p><p>Head (Fig. <xref ref-type="fig" rid="F1">1B</xref>) finely punctate, distinctly microreticulate, with deep ocular grooves, closely covered with short setae; fronto-clypeal suture straight. Labrum (Figs <xref ref-type="fig" rid="F1">1B</xref>, <xref ref-type="fig" rid="F2">2C</xref>) transverse, finely punctate, almost straight in front margin from dorsal view (Fig. <xref ref-type="fig" rid="F1">1B</xref>), but shallowly concave from antero-dorsal view (Fig. <xref ref-type="fig" rid="F2">2C</xref>). Maxillary palpi (Fig. <xref ref-type="fig" rid="F2">2B</xref>) long, provided with oblong terminal palpomere; approximate ratio of each palpomere (n = 1) as 10 : 14 : 9. Antennae (Fig. <xref ref-type="fig" rid="F2">2A</xref>) relatively short; approximate ratio of each antennomere (n = 1) as 22.5 : 9.0 : 4.5 : 1.0 : 1.5 : 3.0 : 2.5 : 2.0 : 7.0. Pronotum (Fig. <xref ref-type="fig" rid="F1">1C</xref>) transversely rectangular, widest at anterior 1/3, finely punctate, distinctly microreticulate, bearing short setae same as in head; anterior margin almost straight, without postocular tooth; posterior margin slightly bisinuous; lateral margins arcuate in anterior parts, straightly tapered in posterior parts; median groove shallow; anterior and posterior discal foveae shallow and indistinct; lateral portions (“ear” in <xref ref-type="bibr" rid="B6">Jäch 1998</xref>) slightly depressed dorsally; hyaline membranous cuticula present on anterior and posterior margins; <abbrev xmlns:xlink="http://www.w3.org/1999/xlink" xlink:title="maximum width of pronotum" id="ABBRID0EQUAE" xlink:type="simple">PW</abbrev>/<abbrev xmlns:xlink="http://www.w3.org/1999/xlink" xlink:title="pronotal length in median line" id="ABBRID0EUUAE" xlink:type="simple">PL</abbrev> 1.21–1.50 (1.36). Elytra oval, gently arcuate in lateral margins, broadest at the middle, irregularly and finely punctate, bearing fine short suberect setae; lateral gutter narrowly explanate; epipleura pubescent, almost <!--PageBreak -->reaching elytral apices; elytral apices subacuminate; <abbrev xmlns:xlink="http://www.w3.org/1999/xlink" xlink:title="elytral length from anterior margin to elytral apex" id="ABBRID0E1UAE" xlink:type="simple">EL</abbrev>/<abbrev xmlns:xlink="http://www.w3.org/1999/xlink" xlink:title="maximum elytral width" id="ABBRID0E5UAE" xlink:type="simple">EW</abbrev> 1.31–1.53 (1.41); <abbrev xmlns:xlink="http://www.w3.org/1999/xlink" xlink:title="elytral length from anterior margin to elytral apex" id="ABBRID0ECVAE" xlink:type="simple">EL</abbrev>/<abbrev xmlns:xlink="http://www.w3.org/1999/xlink" xlink:title="pronotal length in median line" id="ABBRID0EGVAE" xlink:type="simple">PL</abbrev> 2.29–2.98 (2.66); <abbrev xmlns:xlink="http://www.w3.org/1999/xlink" xlink:title="maximum elytral width" id="ABBRID0EKVAE" xlink:type="simple">EW</abbrev>/<abbrev xmlns:xlink="http://www.w3.org/1999/xlink" xlink:title="maximum width of pronotum" id="ABBRID0EOVAE" xlink:type="simple">PW</abbrev> 1.24–1.50 (1.39); <abbrev xmlns:xlink="http://www.w3.org/1999/xlink" xlink:title="total length (PL + EL + HL)" id="ABBRID0ESVAE" xlink:type="simple">TL</abbrev>/<abbrev xmlns:xlink="http://www.w3.org/1999/xlink" xlink:title="maximum elytral width" id="ABBRID0EWVAE" xlink:type="simple">EW</abbrev> 2.17–2.75 (2.42). Metaventrite pubescent. Legs rather long and slender. Ventrites I–V pubescent; ventrite VI glabrous.</p><fig id="F1" position="float" orientation="portrait"><label>Figure 1.</label><caption><p>Holotype of <italic><tp:taxon-name><tp:taxon-name-part taxon-name-part-type="genus" reg="Ochthebius">Ochthebius</tp:taxon-name-part><tp:taxon-name-part taxon-name-part-type="species" reg="sasakii">sasakii</tp:taxon-name-part></tp:taxon-name></italic> sp. n. <bold>A</bold> dorsal habitus <bold>B</bold> head <bold>C</bold> pronotum. Scale bars: 1.0 mm.</p></caption><graphic xmlns:xlink="http://www.w3.org/1999/xlink" xlink:href="zookeys-855-095-g001.jpg" position="float" orientation="portrait" xlink:type="simple" id="oo_310036.jpg"/></fig><fig id="F2" position="float" orientation="portrait"><label>Figure 2.</label><caption><p><italic><tp:taxon-name><tp:taxon-name-part taxon-name-part-type="genus" reg="Ochthebius">Ochthebius</tp:taxon-name-part><tp:taxon-name-part taxon-name-part-type="species" reg="sasakii">sasakii</tp:taxon-name-part></tp:taxon-name></italic> sp. n., paratypes, male (<bold>A–F</bold>) and female (<bold>G</bold>). <bold>A</bold> antenna <bold>B</bold> maxillary palpus <bold>C</bold> labrum <bold>D</bold> aedeagus in ventral view <bold>E</bold> aedeagus in lateral view <bold>F</bold> sternite X and spiculum gastrale <bold>G</bold> spermathecal duct. Scale bars: 0.1 mm.</p></caption><graphic xmlns:xlink="http://www.w3.org/1999/xlink" xlink:href="zookeys-855-095-g002.jpg" position="float" orientation="portrait" xlink:type="simple" id="oo_310037.jpg"/></fig><p>Male. Sternite X (Fig. <xref ref-type="fig" rid="F2">2F</xref>) subtriangular, with long spiculum. Aedeagus (Fig. <xref ref-type="fig" rid="F2">2D, E</xref>) ca 0.4 mm, gently curved ventrally; main piece pointed at apex, with three minute setae in subapical area; parameres long, close to main piece, expanded in apical parts.</p><!--PageBreak --><p>Female. Sexual dimorphism indistinct in elytral gutter and elytral apices. Capsule of spermathecal duct (Fig. <xref ref-type="fig" rid="F2">2G</xref>) relatively short.</p><p>Measurements (n = 13). <abbrev xmlns:xlink="http://www.w3.org/1999/xlink" xlink:title="total length (PL + EL + HL)" id="ABBRID0EVYAE" xlink:type="simple">TL</abbrev> 1.83–2.16 (2.00) mm; <abbrev xmlns:xlink="http://www.w3.org/1999/xlink" xlink:title="head length" id="ABBRID0EZYAE" xlink:type="simple">HL</abbrev> 0.30–0.42 (0.39) mm; <abbrev xmlns:xlink="http://www.w3.org/1999/xlink" xlink:title="maximum width of pronotum" id="ABBRID0E4YAE" xlink:type="simple">PW</abbrev> 0.55–0.63 (0.60) mm; <abbrev xmlns:xlink="http://www.w3.org/1999/xlink" xlink:title="pronotal length in median line" id="ABBRID0EBZAE" xlink:type="simple">PL</abbrev> 0.40–0.48 (0.44) mm; <abbrev xmlns:xlink="http://www.w3.org/1999/xlink" xlink:title="elytral length from anterior margin to elytral apex" id="ABBRID0EFZAE" xlink:type="simple">EL</abbrev> 1.03–1.28 (1.17) mm; <abbrev xmlns:xlink="http://www.w3.org/1999/xlink" xlink:title="maximum elytral width" id="ABBRID0EJZAE" xlink:type="simple">EW</abbrev> 0.72–0.90 (0.83) mm.</p></tp:treatment-sec><tp:treatment-sec sec-type="description" id="SECID0ENZAE"><title>Description of third instar larva</title><p>(based on a damaged specimen collected with adults from Chichi-jima). Body about 2.0 mm in fully expanded specimen. Coloration of body blackish brown, weakly shining; legs infuscate. Head (Fig. <xref ref-type="fig" rid="F3">3A</xref>) with five stemmata on each side. Labrum (Fig. <xref ref-type="fig" rid="F3">3B</xref>) arcuate in anterior margin. Antennae (Fig. <xref ref-type="fig" rid="F3">3C</xref>) short; IIS1 long, slightly longer than antennomere III; antennomere III about 0.5 times as long as antennomere II. Mandibles (Fig. <xref ref-type="fig" rid="F3">3D</xref>) strongly curved inwardly in apical parts. <!--PageBreak --><!--PageBreak -->Maxillae (Fig. <xref ref-type="fig" rid="F3">3E</xref>) with palpomere III long and slender. Labium (Fig. <xref ref-type="fig" rid="F3">3F</xref>) with short mentum. Urogomphi (Fig. <xref ref-type="fig" rid="F3">3G</xref>) relatively short; URI stout, 4.5 times as long as URII. Chaetotaxy on head capsule, labrum, antennae, maxillae, labium, and urogomphi same as in <italic><tp:taxon-name><tp:taxon-name-part taxon-name-part-type="genus" reg="Ochthebius">O.</tp:taxon-name-part><tp:taxon-name-part taxon-name-part-type="species" reg="danjo">danjo</tp:taxon-name-part></tp:taxon-name></italic> (<xref ref-type="bibr" rid="B2">Delgado and Matsui 2000</xref>). Pronotum (Fig. <xref ref-type="fig" rid="F4">4A</xref>) about 1.8 times as wide as long; four anterior (A1–A4), three lateral (L1–L3), four posterior (P1–P4), row of Da1, Db1, and Dc1, four subprimary setae (Da’, Db’, Dc’, Dc’’), and three campaniform sensilla (C1, C4, C5) present on each side. Mesonotum (Fig. <xref ref-type="fig" rid="F4">4B</xref>) about 2.5 times as wide as long, four anterior (A1–A4), three lateral (L1–L3), four posterior (P1–P4), row of Da1, Db1 and Dc1, subprimary setae (Da’), three campaniform sensilla (C3–C5) present on each side; A4 somewhat longer. Abdominal tergum I (Fig. <xref ref-type="fig" rid="F4">4C</xref>) about 4.4 times as wide as long, three anterior (A1, A3–A4), three lateral (L1–L3), four posterior (P1–P4), DP1 and DP2, two campaniform sensilla (C3, C5) present on each side.</p><fig id="F3" position="float" orientation="portrait"><label>Figure 3.</label><caption><p>Larva of <italic><tp:taxon-name><tp:taxon-name-part taxon-name-part-type="genus" reg="Ochthebius">Ochthebius</tp:taxon-name-part><tp:taxon-name-part taxon-name-part-type="species" reg="sasakii">sasakii</tp:taxon-name-part></tp:taxon-name></italic> sp. n. <bold>A</bold> head capsule <bold>B</bold> labrum <bold>C</bold> antenna <bold>D</bold> mandible <bold>E</bold> maxilla <bold>F</bold> labium <bold>G</bold> urogomphus. Scale bars: 0.1 mm.</p></caption><graphic xmlns:xlink="http://www.w3.org/1999/xlink" xlink:href="zookeys-855-095-g003.jpg" position="float" orientation="portrait" xlink:type="simple" id="oo_310038.jpg"/></fig><fig id="F4" position="float" orientation="portrait"><label>Figure 4.</label><caption><p>Larval chaetotaxy of <italic><tp:taxon-name><tp:taxon-name-part taxon-name-part-type="genus" reg="Ochthebius">Ochthebius</tp:taxon-name-part><tp:taxon-name-part taxon-name-part-type="species" reg="sasakii">sasakii</tp:taxon-name-part></tp:taxon-name></italic> sp. n. <bold>A</bold> pronotum <bold>B</bold> mesonotum <bold>C</bold> abdominal tergum I. Scale bar: 0.1 mm.</p></caption><graphic xmlns:xlink="http://www.w3.org/1999/xlink" xlink:href="zookeys-855-095-g004.jpg" position="float" orientation="portrait" xlink:type="simple" id="oo_310039.jpg"/></fig></tp:treatment-sec><tp:treatment-sec sec-type="notes" id="SECID0ER4AE"><title>Biological notes.</title><p>All the specimens (both adults and larvae) were collected from the surface of littoral rocks covered with a film of sheeting fresh water (depth ca 1–2 mm; Fig. <xref ref-type="fig" rid="F5">5</xref>). All habitats are situated on the seashore (the nearest point from the edge of the water was ca 3 m); we could not find any habitats in inland areas.</p><fig id="F5" position="float" orientation="portrait"><label>Figure 5.</label><caption><p>Habitat of <italic><tp:taxon-name><tp:taxon-name-part taxon-name-part-type="genus" reg="Ochthebius">Ochthebius</tp:taxon-name-part><tp:taxon-name-part taxon-name-part-type="species" reg="sasakii">sasakii</tp:taxon-name-part></tp:taxon-name></italic> sp. n. <bold>A–C</bold> Chichi-jima <bold>D</bold> Otouto-jima <bold>E</bold> Ani-jima.</p></caption><graphic xmlns:xlink="http://www.w3.org/1999/xlink" xlink:href="zookeys-855-095-g005.jpg" position="float" orientation="portrait" xlink:type="simple" id="oo_310040.jpg"/></fig><p>The fauna of the Ogasawara Islands was seriously affected by a long drought in 2016–2017. In addition, a serious drought occurred from autumn to winter 2018/2019. In February 2018, HK found many individuals of <italic><tp:taxon-name><tp:taxon-name-part taxon-name-part-type="genus" reg="Ochthebius">O.</tp:taxon-name-part><tp:taxon-name-part taxon-name-part-type="species" reg="sasakii">sasakii</tp:taxon-name-part></tp:taxon-name></italic> sp. n. at the Ani-jima site (Fig. <xref ref-type="fig" rid="F5">5E</xref>) and collected some specimens as the type series. However, in February 2019, <!--PageBreak -->HK could not find this species at this site because sheeting fresh water had completely dried up. At the Chichi-jima site, HK found many individuals of this species in both 2018 and 2019, but the area of sheeting fresh water was markedly reduced.</p></tp:treatment-sec><tp:treatment-sec sec-type="distribution" id="SECID0EM6AE"><title>Distribution.</title><p>Ogasawara Isls. (Chichi-jima, Ani-jima, Otouto-jima).</p><sec sec-type="Description of third instar larva of Ochthebius inermis" id="SECID0ER6AE"><title>Description of third instar larva of <italic><tp:taxon-name><tp:taxon-name-part taxon-name-part-type="genus" reg="Ochthebius">Ochthebius</tp:taxon-name-part><tp:taxon-name-part taxon-name-part-type="species" reg="inermis">inermis</tp:taxon-name-part></tp:taxon-name></italic></title></sec></tp:treatment-sec><tp:treatment-sec sec-type="material" id="SECID0EBAAG"><title>Specimens examined.</title><p>20 exs (mature larvae, <named-content xmlns:xlink="http://www.w3.org/1999/xlink" content-type="dwc:institutional_code" xlink:type="simple">EUMJ</named-content>), Shakunouchi-koen, Unnan-shi, Shimane Pref., 24.VI.2006, M. Hayashi leg.</p></tp:treatment-sec><tp:treatment-sec sec-type="description" id="SECID0EMAAG"><title>Description.</title><p>Body about 3.0 mm in fully expanded specimens. Coloration of body black, strongly shining; legs cream (see <xref ref-type="bibr" rid="B4">Hayashi 2008a</xref>: fig. 2F). Head (Fig. <xref ref-type="fig" rid="F6">6A</xref>) with five stemmata on each side. Labrum (Fig. <xref ref-type="fig" rid="F6">6B</xref>) projecting apically in anterior mar<!--PageBreak --><!--PageBreak -->gin. Antennae (Fig. <xref ref-type="fig" rid="F6">6C</xref>) long; IIS1 long, as long as antennomere III; antennomere III long, about 0.6 times as long as antennomere II. Mandibles (Fig. <xref ref-type="fig" rid="F6">6D</xref>) gently curved inwardly in apical parts. Maxillae (Fig. <xref ref-type="fig" rid="F6">6E</xref>) with palpomere III long and slender. Labium (Fig. <xref ref-type="fig" rid="F6">6F</xref>) with long mentum. Urogomphi (Fig. <xref ref-type="fig" rid="F6">6G</xref>) relatively long; URI slender, about 6.5 times as long as URII. Chaetotaxy on head capsule, labrum, antennae, maxillae, labium, and urogomphi same as in <italic><tp:taxon-name><tp:taxon-name-part taxon-name-part-type="genus" reg="Ochthebius">O.</tp:taxon-name-part><tp:taxon-name-part taxon-name-part-type="species" reg="sasakii">sasakii</tp:taxon-name-part></tp:taxon-name></italic> sp. n. and <italic><tp:taxon-name><tp:taxon-name-part taxon-name-part-type="genus" reg="Ochthebius">O.</tp:taxon-name-part><tp:taxon-name-part taxon-name-part-type="species" reg="danjo">danjo</tp:taxon-name-part></tp:taxon-name></italic> (<xref ref-type="bibr" rid="B2">Delgado and Matsui 2000</xref>; present study). Pronotum (Fig. <xref ref-type="fig" rid="F7">7A</xref>) about 2.0 times as wide as long; four anterior (A1–A4), three lateral (L1–L3), four posterior (P1–P4), row of Da1, Db1 and Dc1, five campaniform sensilla (C1–C5) present on each side. Mesonotum (Fig. <xref ref-type="fig" rid="F7">7B</xref>) about 2.5 times as wide as long; four anterior (A1–A4), three lateral (L1–L3), four posterior (P1–P4), row of Da1, Db1 and Dc1, three campaniform sensilla (C3–C5) present on each side. Tergum I (Fig. <xref ref-type="fig" rid="F7">7C</xref>) about 3.3 times as wide as long; three anterior (A1, A3–A4), three lateral (L1–L3), three posterior (P1, P3–P4), DP1, and DP2 setae, two campaniform sensilla (C3, C5) present on each side.</p><fig id="F6" position="float" orientation="portrait"><label>Figure 6.</label><caption><p>Larva of <italic><tp:taxon-name><tp:taxon-name-part taxon-name-part-type="genus" reg="Ochthebius">Ochthebius</tp:taxon-name-part><tp:taxon-name-part taxon-name-part-type="species" reg="inermis">inermis</tp:taxon-name-part></tp:taxon-name></italic>. <bold>A</bold> head capsule <bold>B</bold> labrum <bold>C</bold> antenna <bold>D</bold> mandible <bold>E</bold> maxilla <bold>F</bold> labium <bold>G</bold> urogomphus. Scale bars: 0.1 mm.</p></caption><graphic xmlns:xlink="http://www.w3.org/1999/xlink" xlink:href="zookeys-855-095-g006.jpg" position="float" orientation="portrait" xlink:type="simple" id="oo_310041.jpg"/></fig><fig id="F7" position="float" orientation="portrait"><label>Figure 7.</label><caption><p>Larval chaetotaxy of <italic><tp:taxon-name><tp:taxon-name-part taxon-name-part-type="genus" reg="Ochthebius">Ochthebius</tp:taxon-name-part><tp:taxon-name-part taxon-name-part-type="species" reg="inermis">inermis</tp:taxon-name-part></tp:taxon-name></italic><bold>A</bold> pronotum <bold>B</bold> mesonotum <bold>C</bold> abdominal tergum I. Scale bar: 0.1 mm.</p></caption><graphic xmlns:xlink="http://www.w3.org/1999/xlink" xlink:href="zookeys-855-095-g007.jpg" position="float" orientation="portrait" xlink:type="simple" id="oo_310042.jpg"/></fig></tp:treatment-sec><ref-list><ref id="B13"><mixed-citation xmlns:xlink="http://www.w3.org/1999/xlink" xlink:type="simple"><person-group><name name-style="western"><surname>Villastrigo</surname><given-names>A</given-names></name><name name-style="western"><surname>Jäch</surname><given-names>MA</given-names></name><name name-style="western"><surname>Cardoso</surname><given-names>A</given-names></name><name name-style="western"><surname>Valladares</surname><given-names>LF</given-names></name><name name-style="western"><surname>Ribera</surname><given-names>I</given-names></name></person-group> (<year>2019</year>) <article-title>A molecular phylogeny of the tribe <tp:taxon-name><tp:taxon-name-part taxon-name-part-type="tribe">Ochthebiini</tp:taxon-name-part></tp:taxon-name> (<tp:taxon-name><tp:taxon-name-part taxon-name-part-type="order">Coleoptera</tp:taxon-name-part></tp:taxon-name>, <tp:taxon-name><tp:taxon-name-part taxon-name-part-type="family">Hydraenidae</tp:taxon-name-part></tp:taxon-name>, <tp:taxon-name><tp:taxon-name-part taxon-name-part-type="subfamily">Ochthebiinae</tp:taxon-name-part></tp:taxon-name>).</article-title><source>Systematic Entomology</source><volume>44</volume>: <fpage>273</fpage>–<lpage>288</lpage>. [+ 21 unnumbered pp; Supporting Information] <ext-link xlink:type="simple" ext-link-type="doi" xlink:href="10.1111/syen.12318">https://doi.org/10.1111/syen.12318</ext-link></mixed-citation></ref><ref id="B6"><mixed-citation xmlns:xlink="http://www.w3.org/1999/xlink" xlink:type="simple"><person-group><name name-style="western"><surname>Jäch</surname><given-names>MA</given-names></name></person-group> (<year>1998</year>) <article-title><tp:taxon-name><tp:taxon-name-part taxon-name-part-type="family">Hydraenidae</tp:taxon-name-part></tp:taxon-name>: II. The Taiwanese and Japanese species of <italic><tp:taxon-name><tp:taxon-name-part taxon-name-part-type="genus">Ochthebius</tp:taxon-name-part></tp:taxon-name></italic> Leach (<tp:taxon-name><tp:taxon-name-part taxon-name-part-type="order">Coleoptera</tp:taxon-name-part></tp:taxon-name>).</article-title> In: <person-group><name name-style="western"><surname>Jäch</surname><given-names>MA</given-names></name><name name-style="western"><surname>Ji</surname><given-names>L</given-names></name></person-group> (<role>Eds</role>) <issue-title>Water beetles of China.</issue-title><source>Vol. 2. Zoologisch-Botanische Gesellschaft in Österreich and Wiener Coleopterologenverein, Wien</source>, <fpage>173</fpage>–<lpage>193</lpage>.</mixed-citation></ref><ref id="B2"><mixed-citation xmlns:xlink="http://www.w3.org/1999/xlink" xlink:type="simple"><person-group><name name-style="western"><surname>Delgado</surname><given-names>JA</given-names></name><name name-style="western"><surname>Matsui</surname><given-names>E</given-names></name></person-group> (<year>2000</year>) <article-title>Description of the larval stages of <tp:taxon-name><tp:taxon-name-part taxon-name-part-type="genus">Ochthebius</tp:taxon-name-part><tp:taxon-name-part taxon-name-part-type="sensu">(s. str.)</tp:taxon-name-part><tp:taxon-name-part taxon-name-part-type="species">danjo</tp:taxon-name-part></tp:taxon-name> Nakane (<tp:taxon-name><tp:taxon-name-part taxon-name-part-type="order">Coleoptera</tp:taxon-name-part></tp:taxon-name>: <tp:taxon-name><tp:taxon-name-part taxon-name-part-type="family">Hydraenidae</tp:taxon-name-part></tp:taxon-name>) from Japan.</article-title><source>Entomological Science</source><volume>3</volume>(<issue>1</issue>): <fpage>125</fpage>–<lpage>130</lpage>.</mixed-citation></ref><ref id="B4"><mixed-citation xmlns:xlink="http://www.w3.org/1999/xlink" xlink:type="simple"><person-group><name name-style="western"><surname>Hayashi</surname><given-names>M</given-names></name></person-group> (<year>2008a</year>) <article-title>Distributional records and ecological notes on aquatic <tp:taxon-name><tp:taxon-name-part taxon-name-part-type="order">Coleoptera</tp:taxon-name-part></tp:taxon-name> of Shimane Prefecture, part II.</article-title><source>Bulletin of the Hoshizaki Green Foundation</source><volume>11</volume>: <fpage>61</fpage>–<lpage>91</lpage>. [In Japanese, with English title and abstract]</mixed-citation></ref></ref-list></tp:taxon-treatment>
